# Supplementary material for: Development of a Novel Colorimetric pH Biosensor Based on A-Motif Structures for Rapid Food Freshness Monitoring and Spoilage Detection
Source: Biosensors (Basel). 2024 Dec 10;14(12):605. doi: 10.3390/bios14120605 (PMC11674138; doi:10.3390/bios14120605)
Supplement: Supplementary file 1 [file biosensors-14-00605-s001.zip]

Archive with 1 entries (1 files):
- biosensors-3313618-supplementary.pdf
